# Supplementary material for: Repeatability and comparison of 2D and 4D flow MRI measurement of intracranial blood flow and pulsatility in healthy individuals and patients with cerebral small vessel disease
Source: Front Psychol. 2023 May 30;14:1125038. doi: 10.3389/fpsyg.2023.1125038 (PMC10262051; doi:10.3389/fpsyg.2023.1125038)
Supplement: SUPPLEMENTARY DATA SHEET 1 — 2D phase-contrast MRI flow and pulsatility measurements for patients with SVD. [file Data_Sheet_1.CSV]

patient_ID	HR	q_rmca_sum	q_sss_sum	q_sts_sum	rmca_p	rmca_r	sss_p	sss_r	sts_p	sts_r	mca_timeRes	Vein_timeRes	HR_Veins	q_rmca_mean	q_sss_mean	q_sts_mean	rmca_fvp	sss_fvp	sts_fvp	rmca_fvp_normalised	sss_fvp_normalised	sts_fvp_normalised
1	73	1.783531	2.947397	1.205699	0.807046	0.545485	0.166678	0.154115	0.257399	0.226396	0.025685	0.026408	71	2.169963	3.586	1.466934	0.162845	0.043643	0.020609	0.198128	0.051644	0.024387
2	63	1.727798	4.039859	0.916029	0.933606	0.594965	0.418513	0.347848	0.418892	0.34841	0.029762	0.030738	61	1.814188	4.241852	0.961831	0.221529	0.238059	0.046025	0.232606	0.242027	0.046792
3	68	1.902081	2.767212	0.853667	1.199234	0.69856	0.445177	0.367377	0.532756	0.431752	0.027574	0.027574	68	2.155692	3.136174	0.96749	0.32117	0.156614	0.04882	0.363993	0.177496	0.055329
4	76	2.538431	3.266786	0.947247	1.139143	0.656709	0.279775	0.247102	0.248347	0.22366	0.024671	0.025	75	3.215346	4.137929	1.199847	0.438854	0.104466	0.022828	0.555881	0.130582	0.028535
5	5.20E+01	2.999185	4.949823	1.701711	0.949996	0.597804	0.384316	0.328979	0.363962	0.312587	0.036058	0.036058	5.20E+01	2.599294	4.289846	1.474817	0.375171	0.239699	0.070111	0.325148	0.207739	0.060763
6	63	2.094003	3.350991	1.138235	0.828944	0.534418	0.273657	0.245998	0.443172	0.363053	0.029762	0.027985	67	2.198703	3.51854	1.195147	0.182029	0.084931	0.030469	0.19113	0.094839	0.034023
7	57	2.81171	4.247176	0.99595	1.382173	0.733163	0.625196	0.48326	0.590431	0.474602	0.032895	0.032895	57	2.671124	4.034818	0.946153	0.547593	0.341241	0.067069	0.520213	0.324179	0.063716
8	70	1.227863	2.887277	0.983666	0.943205	0.614406	0.27247	0.245161	0.347803	0.300403	0.026786	0.026786	70	1.432507	3.36849	1.14761	0.161996	0.07057	0.02778	0.188996	0.082331	0.032411
9	56	2.511989	3.870988	1.337767	1.112518	0.666445	0.418516	0.348126	0.42809	0.354598	0.033482	0.032895	57	2.344523	3.612922	1.248582	0.37425	0.18753	0.056029	0.3493	0.178153	0.053227
10	67	1.378901	3.448878	1.106755	0.828318	0.56687	0.312646	0.270068	0.318537	0.271513	0.027985	0.028409	66	1.539773	3.851247	1.235877	0.133855	0.112929	0.035865	0.149471	0.124222	0.039451
