# Supplementary material for: Repeatability and comparison of 2D and 4D flow MRI measurement of intracranial blood flow and pulsatility in healthy individuals and patients with cerebral small vessel disease
Source: Front Psychol. 2023 May 30;14:1125038. doi: 10.3389/fpsyg.2023.1125038 (PMC10262051; doi:10.3389/fpsyg.2023.1125038)
Supplement: SUPPLEMENTARY DATA SHEET 2 — 2D phase-contrast MRI flow and pulsatility measurements for healthy volunteers (visit 1). [file Data_Sheet_2.CSV]

Subject	Heart rate (bpm)	RMCA total flow (ml)	RACA total flow (ml)	LACA total flow (ml)	ACAs total flow (ml)	SSS total flow (ml)	StS total flow (ml)	Veins (SSS+StS) total flow (ml)	RMCA mean flow (ml/s)	RACA mean flow (ml/s)	LACA mean flow (ml/s)	ACAs mean flow (ml/s)	SSS mean flow (ml/s)	StS mean flow (ml/s)	RMCA PI	RMCA RI	RACA PI	RACA RI	LACA PI	LACA RI	SSS PI	SSS RI	StS PI	StS RI	RMCA FVP	RACA FVP	LACA FVP	SSS FVP	StS FVP	RMCA temporal res (s)	ACA temporal res (s)	Veins temporal res (s)	HR during ACA scan (bpm)	HR during Veins scan (bpm)
1	85	1.80851	0.815571	0.33241	1.14798	3.820934	0.986568	4.807502	2.562056	1.155392	0.470914	1.626305	5.412989	1.397638	0.828803	0.574618	0.84413	0.564598	0.779435	0.55616	0.237079	0.217506	0.337199	0.281153	9.29975	4.319127	1.515162	5.48566	1.322833	0.022059	0.022059	0.022866	85	82
2	56	2.501638	1.242656	0.893915	2.136571	5.033926	1.856146	6.890071	2.334862	1.201235	0.864118	2.065352	4.698331	1.732403	1.094438	0.631414	1.245298	0.663022	1.122324	0.606037	0.346851	0.305785	0.363583	0.315374	7.795013	4.328807	2.335596	6.589724	2.67259	0.033482	0.032328	0.033482	58	56
3	67	2.185483	0.924129	1.141298	2.065427	4.462708	0.561837	5.024545	2.440456	1.062749	1.312492	2.375241	4.983357	0.627384	1.217712	0.664857	0.916236	0.586522	1.034234	0.597371	0.262611	0.230735	0.256882	0.229741	9.115915	3.164643	4.031801	2.909016	0.236741	0.027985	0.027174	0.028846	69	65
4	61	3.292473	1.959553	NaN	1.959553	6.117553	1.524235	7.641787	3.347347	2.122849	NaN	2.122849	6.219512	1.549638	0.689088	0.481529	0.690328	0.479744	NaN	NaN	0.21584	0.195552	0.284155	0.248326	8.536436	4.795123	NaN	4.14726	1.112482	0.030738	0.028846	0.027985	65	67
5	59	2.577028	1.538922	0.93655	2.475471	6.430583	1.360295	7.790878	2.534078	1.461975	0.889722	2.351698	6.323407	1.337623	0.79107	0.56028	0.688908	0.497035	0.997377	0.6672	0.226115	0.208433	0.261657	0.235377	8.55158	3.99878	3.621448	5.034242	1.156925	0.03178	0.032895	0.030738	57	61
6	64	2.220457	0.81422	0.992948	1.807167	4.491898	2.186486	6.678384	2.368488	0.868501	1.059144	1.927645	4.791358	2.332252	0.839798	0.548786	0.666654	0.507245	1.022965	0.608989	0.162506	0.151725	0.152406	0.142687	6.511724	2.122589	2.956044	2.653955	1.090164	0.029297	0.029297	0.028846	64	65
7	77	1.379779	0.857118	0.683134	1.540251	3.382753	1.438485	4.821237	1.770716	1.142823	0.910845	2.053668	4.341199	1.846055	0.699871	0.501558	0.732077	0.534614	0.814993	0.578698	0.208254	0.192624	0.27696	0.250039	5.078659	3.278621	3.342226	3.678909	1.584794	0.024351	0.023438	0.024351	80	77
8	56	2.98522	1.615145	1.353161	2.968306	5.202184	1.482052	6.684236	2.786205	1.507469	1.26295	2.770419	4.855371	1.383249	1.117266	0.672205	1.441356	0.769938	1.177028	0.673712	0.614758	0.473885	0.550418	0.441675	13.683863	9.629519	6.441265	11.954401	2.311037	0.033482	0.033482	0.033482	56	56
9	56	3.409978	1.508567	1.650104	3.158671	6.745574	1.855178	8.600752	3.182647	1.407996	1.540097	2.948093	6.295869	1.731499	0.876566	0.554175	0.762274	0.510081	0.754426	0.511714	0.207573	0.194054	0.228831	0.209089	8.762	2.969067	3.986906	4.509732	1.056914	0.033482	0.033482	0.032895	56	57
10	65	2.98346	0.85055	1.269766	2.120316	6.819152	1.606561	8.425713	3.232081	0.935605	1.396742	2.332347	7.387414	1.740441	0.768026	0.51605	0.865292	0.557154	0.817609	0.541683	0.282433	0.242059	0.276312	0.238314	8.747273	2.698335	4.161296	4.689345	1.155428	0.028846	0.028409	0.028409	66	66
11	61	2.307546	0.963299	0.524706	1.488005	5.22208	1.807256	7.029336	2.346005	0.963299	0.524706	1.488005	5.309114	1.837377	0.595573	0.457484	0.54938	0.433917	0.483413	0.387026	0.304366	0.269678	0.259613	0.233276	6.227982	2.124186	0.910913	6.2549	1.771258	0.030738	0.03125	0.03125	60	60
