# Supplementary material for: Repeatability and comparison of 2D and 4D flow MRI measurement of intracranial blood flow and pulsatility in healthy individuals and patients with cerebral small vessel disease
Source: Front Psychol. 2023 May 30;14:1125038. doi: 10.3389/fpsyg.2023.1125038 (PMC10262051; doi:10.3389/fpsyg.2023.1125038)
Supplement: SUPPLEMENTARY DATA SHEET 3 — 2D phase-contrast MRI flow and pulsatility measurements for healthy volunteers (visit 1 - repeated analysis). [file Data_Sheet_3.CSV]

Subject	Heart rate (bpm)	RMCA total flow (ml)	SSS total flow (ml)	RMCA mean flow (ml/s)	SSS mean flow (ml/s)	RMCA PI	RMCA RI	SSS PI	SSS RI	RMCA FVP	SSS FVP	RMCA temporal res (s)	Veins temporal res (s)	HR during Veins scan (bpm)
1	85	1.700044	3.710376	2.408396	5.256366	0.803691	0.560499	0.22524	0.20815	8.715791	5.341658	0.022059	0.022866	82
2	56	2.44241	4.964468	2.279583	4.633504	1.092718	0.628619	0.345047	0.303519	7.204519	6.586607	0.033482	0.033482	56
3	67	2.031809	4.504021	2.268854	5.02949	1.177991	0.650052	0.260533	0.228786	7.949904	2.903442	0.027985	0.028846	65
4	61	3.293488	5.966075	3.348379	6.065509	0.694	0.484557	0.213355	0.193921	8.549918	4.013351	0.030738	0.027985	67
5	59	2.745538	6.418804	2.699779	6.311824	0.719319	0.52929	0.220502	0.204432	8.413271	5.07647	0.03178	0.030738	61
6	64	2.16161	4.278517	2.305717	4.563752	0.836259	0.54783	0.166783	0.155553	6.40573	2.505541	0.029297	0.028846	65
7	77	1.379691	3.357368	1.770604	4.308622	0.704409	0.502706	0.20748	0.192067	5.060397	3.622158	0.024351	0.024351	77
8	56	2.986423	5.080048	2.787328	4.741378	1.113212	0.667755	0.61598	0.474212	13.721324	11.702161	0.033482	0.033482	56
9	56	3.374481	6.537955	3.149516	6.102091	0.866607	0.54881	0.203192	0.189597	8.473378	4.183077	0.033482	0.032895	57
10	65	3.187429	6.657345	3.453048	7.212124	0.775578	0.515537	0.288193	0.24698	9.133624	4.608387	0.028846	0.028409	66
11	61	2.306203	4.94243	2.34464	5.024804	0.602243	0.460379	0.304625	0.26948	6.225025	5.937058	0.030738	0.03125	60
