# Supplementary material for: Repeatability and comparison of 2D and 4D flow MRI measurement of intracranial blood flow and pulsatility in healthy individuals and patients with cerebral small vessel disease
Source: Front Psychol. 2023 May 30;14:1125038. doi: 10.3389/fpsyg.2023.1125038 (PMC10262051; doi:10.3389/fpsyg.2023.1125038)
Supplement: SUPPLEMENTARY DATA SHEET 4 — 2D phase-contrast MRI flow and pulsatility measurements for healthy volunteers (visit 2). [file Data_Sheet_4.CSV]

Subject	Heart rate (bpm)	RMCA total flow (ml)	RACA total flow (ml)	LACA total flow (ml)	ACAs total flow (ml)	SSS total flow (ml)	StS total flow (ml)	Veins (SSS+StS) total flow (ml)	RMCA mean flow (ml/s)	RACA mean flow (ml/s)	LACA mean flow (ml/s)	ACAs mean flow (ml/s)	SSS mean flow (ml/s)	StS mean flow (ml/s)	RMCA PI	RMCA RI	RACA PI	RACA RI	LACA PI	LACA RI	SSS PI	SSS RI	StS PI	StS RI	RMCA FVP	RACA FVP	LACA FVP	SSS FVP	StS FVP	RMCA temporal res (s)	ACA temporal res (s)	Veins temporal res (s)	HR during ACA scan (bpm)	HR during Veins scan (bpm)
1	78	1.882056	0.733093	0.332439	1.065531	3.755387	1.090992	4.846379	2.446672	0.916366	0.415548	1.331914	4.882003	1.41829	0.849558	0.580225	0.772709	0.529381	0.757754	0.513387	0.233625	0.212269	0.285208	0.252527	9.417143	2.552157	0.877674	4.982565	1.499719	0.024038	0.025	0.026042	75	72
2	57	1.835118	0.739555	1.212329	1.951884	4.960763	2.042402	7.003165	1.743362	0.60397	0.990069	1.594039	4.712725	1.940282	0.952259	0.567175	0.757621	0.503383	0.869085	0.648488	0.333746	0.292835	0.326447	0.284217	4.897798	1.406697	2.45891	6.115955	2.317434	0.032895	0.038265	0.035377	49	53
3	63	2.052254	1.145836	1.011156	2.156992	4.536797	1.060676	5.597474	2.154866	1.222225	1.078566	2.300792	4.763637	1.11371	1.460917	0.726162	1.184021	0.675777	1.071925	0.626551	0.235	0.2124	0.276273	0.242617	8.847356	4.326102	3.583267	2.774835	0.649173	0.029762	0.029297	0.029297	64	64
4	61	3.323672	2.326426	NaN	2.326426	6.136946	1.356008	7.492954	3.379067	2.171331	NaN	2.171331	6.239228	1.378608	0.717084	0.505417	0.686897	0.48068	NaN	NaN	0.175387	0.164496	0.209575	0.195989	9.465715	5.485961	NaN	4.038191	0.736061	0.030738	0.033482	0.03178	56	59
5	60	3.331503	1.434153	1.036116	2.470269	6.369452	1.492637	7.862089	3.331503	1.41025	1.018847	2.429098	6.369452	1.492637	0.894607	0.587894	0.790169	0.538224	0.609927	0.470394	0.22564	0.209463	0.2528	0.227078	11.770625	4.475758	2.623353	5.098666	1.085052	0.03125	0.03178	0.03178	59	59
6	56	2.66313	1.282602	1.399249	2.681851	4.906084	2.064903	6.970987	2.485588	1.154342	1.259324	2.413666	4.579012	1.927243	0.763186	0.51852	1.126568	0.622191	0.831283	0.536278	0.220985	0.201795	0.241179	0.218477	7.312293	3.961658	3.521199	3.938139	1.68549	0.033482	0.034722	0.034722	54	54
7	65	2.15888	0.983234	0.940435	1.923669	3.842871	1.294783	5.137654	2.338787	1.163494	1.112848	2.276342	4.16311	1.402682	0.690043	0.485741	0.674613	0.501361	0.710224	0.526183	0.19981	0.18512	0.272295	0.244204	6.611779	3.14402	3.480392	3.371767	1.271709	0.028846	0.026408	0.026408	71	71
8	56	2.728877	1.526132	1.120134	2.646266	5.147722	1.387011	6.534733	2.546952	1.475261	1.082796	2.558057	4.80454	1.294543	1.417947	0.735732	1.290843	0.744773	1.407997	0.761924	0.543928	0.439679	0.43296	0.355812	15.125283	8.74709	6.874044	10.239197	1.670631	0.033482	0.032328	0.032895	58	57
9	61	2.98843	1.127744	1.343649	2.471394	5.63492	1.641397	7.276317	3.038238	1.090153	1.298861	2.389014	5.728835	1.668754	0.82858	0.535107	0.681462	0.477426	0.871504	0.573654	0.241918	0.217852	0.266493	0.237121	7.933647	2.532654	3.938371	3.634798	1.097367	0.030738	0.032328	0.03178	58	59
10	58	1.265543	1.131114	1.539296	2.670409	7.70054	1.821613	9.522152	1.223358	1.149966	1.56495	2.714916	7.443855	1.760892	1.087602	0.633871	1.116524	0.635386	0.748334	0.505781	0.235492	0.209249	0.235985	0.212417	4.830938	4.020437	3.85532	4.263142	0.942976	0.032328	0.030738	0.032328	61	58
11	73	1.91033	0.958513	1.134515	2.093028	4.378579	1.288518	5.667097	2.324234	1.022414	1.210149	2.232564	5.327271	1.567697	0.608758	0.470858	1.042577	0.615757	0.735653	0.514878	0.247913	0.223763	0.221232	0.20213	5.606132	3.612187	3.605008	4.250302	1.210084	0.025685	0.029297	0.026042	64	72
