# Supplementary material for: Repeatability and comparison of 2D and 4D flow MRI measurement of intracranial blood flow and pulsatility in healthy individuals and patients with cerebral small vessel disease
Source: Front Psychol. 2023 May 30;14:1125038. doi: 10.3389/fpsyg.2023.1125038 (PMC10262051; doi:10.3389/fpsyg.2023.1125038)
Supplement: SUPPLEMENTARY DATA SHEET 5 — 4D flow MRI flow and pulsatility measurements for patients with SVD. [file Data_Sheet_5.CSV]

Patient number	HR	timeRes	q_rmca_sum	q_sss_sum	q_sts_sum	rmca_p	rmca_r	sss_p	sss_r	sts_p	sts_r	q_rmca_mean	q_sss_mean	q_sts_mean	rmca_fvp	sss_fvp	sts_fvp	rmca_fvp_normalised	sss_fvp_normalised	sts_fvp_normalised
1	72	3.33E-02	2.313672	3.620539	1.021981	0.784641	0.530095	0.149241	0.139132	0.226102	0.202708	2.776406	4.344647	1.226377	0.183534	0.052755	0.018282	0.22024	0.063307	0.021938
2	6.30E+01	3.81E-02	2.203938	3.928821	1.27129	0.961918	0.593249	0.423674	0.344533	0.448148	0.374257	2.314135	4.125262	1.334854	0.305905	0.246448	0.081678	0.3212	0.25877	0.085762
3	68	3.53E-02	1.779312	3.501922	0.956523	1.054903	0.67223	0.49782	0.400808	0.528154	0.431238	2.016554	3.968844	1.084059	0.272567	0.232223	0.063983	0.308909	0.263186	0.072514
4	76	3.16E-02	1.945667	3.23376	1.255639	0.851319	0.582117	0.360642	0.293448	0.327228	0.282511	2.464512	4.096096	1.590476	0.243577	0.104971	0.039206	0.308531	0.132963	0.049661
5	51	4.71E-02	3.467378	5.826484	2.330199	0.799577	0.538394	0.406274	0.350407	0.389313	0.322864	2.947271	4.952511	1.980669	0.36671	0.275581	0.102363	0.311703	0.234244	0.087009
6	6.30E+01	3.81E-02	2.108235	3.742975	1.408824	0.676826	0.498229	0.328598	0.289827	0.375226	0.323197	2.213647	3.930123	1.479265	0.184611	0.134255	0.068508	0.193842	0.140968	0.071934
7	5.80E+01	4.14E-02	2.862877	5.209304	1.183002	1.195049	0.665515	0.453074	0.383782	0.351458	0.300817	2.767448	5.035661	1.143568	0.456068	0.305263	0.053652	0.440866	0.295087	0.051864
8	72	3.33E-02	1.606228	2.764916	0.792694	0.737298	0.515163	0.266995	0.238314	0.280948	0.260089	1.927474	3.3179	0.951233	0.151617	0.071484	0.018824	0.181941	0.085781	0.022589
9	57	4.21E-02	2.041775	4.050528	1.420287	0.912741	0.581605	0.390432	0.330322	0.369299	0.314099	1.939686	3.848002	1.349272	0.283857	0.219052	0.038303	0.269664	0.208099	0.036388
10	65	3.69E-02	2.239148	3.314939	1.227747	0.668577	0.478833	0.34906	0.291599	0.308829	0.256843	2.425744	3.591184	1.33006	0.209624	0.147201	0.042292	0.227093	0.159468	0.045816
