# Supplementary material for: Repeatability and comparison of 2D and 4D flow MRI measurement of intracranial blood flow and pulsatility in healthy individuals and patients with cerebral small vessel disease
Source: Front Psychol. 2023 May 30;14:1125038. doi: 10.3389/fpsyg.2023.1125038 (PMC10262051; doi:10.3389/fpsyg.2023.1125038)
Supplement: SUPPLEMENTARY DATA SHEET 6 — 4D flow MRI flow and pulsatility measurements for healthy volunteers (visit 1). [file Data_Sheet_6.CSV]

Subject	HeartRate_bpm_	TemporalRes_s_	RMCAMeanFlow_ml_s_	RMCAPI	LMCAMeanFlow_ml_s_	LMCAPI	RACAMeanFlow_ml_s_	RACAPI	LACAMeanFlow_ml_s_	LACAPI	RPCAMeanFlow_ml_s_	RPCAPI	LPCAMeanFlow_ml_s_	LPCAPI	SSSMeanFlow_ml_s_	SSSPI	StSMeanFlow_ml_s_	StSPI	RTSMeanFlow_ml_s_	RTSPI	LTSMeanFlow_ml_s_	LTSPI	RICAMeanFlow_ml_s_	RICAPI	LICAMeanFlow_ml_s_	LICAPI	BAMeanFlow_ml_s_	BAPI
1	82	0.029268	1.800928	0.572695	1.224608	0.832322	0.484287	0.885798	0.65184	0.909298	0.671405	0.611567	0.736249	0.509865	5.577519	0.20946	0.461125	0.197638	4.201657	0.18471	2.195126	0.23512	1.695765	0.509276	1.879831	0.438516	2.278179	0.771584
2	53	0.045283	4.399351	0.90234	2.742956	0.797356	1.968786	0.718529	1.258684	0.908626	1.823253	0.807436	2.031232	0.810584	5.822033	0.362484	2.211162	0.468504	5.800606	0.519413	3.025078	0.40527	3.140417	0.508885	4.915214	0.82859	3.649877	0.844228
3	69	0.034783	2.75993	0.724284	1.975448	0.786392	1.481749	0.582462	1.187351	0.867476	1.096903	0.584755	2.012636	0.604803	4.90034	0.179995	1.080879	0.649721	4.530746	0.210841	1.953749	0.525764	3.450448	0.734601	4.017029	0.762139	3.313613	0.52806
4	61	0.039344	4.574154	0.803684	4.653824	0.977456	2.514177	0.753072	NaN	NaN	1.677209	0.874509	2.089344	0.875259	6.805507	0.187314	1.415388	0.275464	6.685762	0.288979	1.711016	0.476662	6.839095	0.722271	3.558655	0.641433	3.39335	0.595328
5	58	0.041379	3.699087	0.609427	3.859063	0.800713	1.812851	0.735617	1.111758	0.786187	1.563825	0.70653	1.973859	0.852137	6.475644	0.313875	1.408788	0.286591	1.152097	0.265659	6.693507	0.334767	5.557702	0.589419	4.629451	0.595946	2.675617	0.728385
6	64	0.0375	2.708174	0.618269	3.404378	0.617532	1.606654	0.629449	1.977592	0.693986	0.369586	0.631659	1.521861	0.654566	4.789704	0.204857	2.300429	0.248023	3.762392	0.192509	3.938733	0.248075	4.292457	0.64292	3.401	0.666931	3.554965	0.670347
7	74	0.032432	2.541942	0.479672	2.59763	0.597336	1.112855	0.623307	1.128036	0.563572	1.415595	0.663203	1.523637	0.632669	4.801846	0.228189	1.612512	0.314001	2.874493	0.310776	3.472634	0.244384	3.928145	0.574079	3.163961	0.623018	3.499474	0.792381
8	57	0.042105	3.653718	1.057625	2.750374	1.28481	1.565725	1.162093	1.140764	1.224363	1.108414	1.294635	1.539875	1.032034	4.821103	0.522823	1.425956	0.361617	3.807255	0.58558	4.418066	0.427654	5.168687	0.834522	5.294561	0.977618	1.599212	1.186584
9	59	0.040678	3.638512	0.638681	4.057008	0.721166	2.077244	0.565816	1.132724	0.939465	1.29896	0.707445	1.506151	0.571207	7.157514	0.147389	1.613659	0.31326	8.313257	0.17582	0.923248	0.787457	3.792681	0.681108	5.748451	0.72046	3.621991	0.706617
10	67	0.035821	3.547549	0.735468	3.949853	0.844872	1.670213	0.620432	2.234271	0.547945	1.438246	0.671596	1.837466	0.633607	8.355959	0.222958	1.59067	0.270761	3.833664	0.217521	8.452001	0.174795	5.706167	0.629325	5.287523	0.675285	4.392826	0.741152
11	62	0.03871	3.482659	0.551302	4.144083	0.506181	1.272957	0.64216	1.857195	0.511105	1.689138	0.636439	1.320247	0.502074	6.153542	0.295479	1.921929	0.241275	8.952563	0.311554	1.274385	0.244174	4.426037	0.483131	4.989731	0.435528	3.373869	0.532907
