# Supplementary material for: Repeatability and comparison of 2D and 4D flow MRI measurement of intracranial blood flow and pulsatility in healthy individuals and patients with cerebral small vessel disease
Source: Front Psychol. 2023 May 30;14:1125038. doi: 10.3389/fpsyg.2023.1125038 (PMC10262051; doi:10.3389/fpsyg.2023.1125038)
Supplement: SUPPLEMENTARY DATA SHEET 7 — 4D flow MRI flow and pulsatility measurements for healthy volunteers (visit 1 - repeated analysis). [file Data_Sheet_7.CSV]

Subject	HeartRate_bpm_	TemporalRes_s_	RMCAMeanFlow_ml_s_	RMCAPI	SSSMeanFlow_ml_s_	SSSPI
1	82	0.029268	2.454118	0.722614	4.984173	0.138525
2	53	0.045283	3.87577	0.906743	5.637658	0.427709
3	69	0.034783	2.572372	0.716217	4.4496	0.159351
4	69	0.034783	2.572372	0.716217	4.4496	0.159351
5	58	0.041379	3.689752	0.63449	6.620439	0.316142
6	64	0.0375	2.672215	0.658497	3.350267	0.296692
7	74	0.032432	2.238964	0.645828	4.876772	0.157751
8	57	0.042105	2.726453	1.025764	4.501818	0.573091
9	59	0.040678	2.681744	0.582801	5.709837	0.201285
10	67	0.035821	3.573473	0.749678	8.314229	0.198399
11	62	0.03871	3.441161	0.557957	6.523462	0.3298
